# Supplementary material for: Construction of Triphenylamine-Based Aggregation-Induced Emission Luminogens for Lysosomes Imaging and Its Application in the Photodynamic Therapy of Cancer Cells
Source: Molecules. 2025 May 22;30(11):2272. doi: 10.3390/molecules30112272 (PMC12155880; doi:10.3390/molecules30112272)
Supplement: Supplementary file 1 [file molecules-30-02272-s001.zip]

Archive with 1 entries (1 files):
- molecules-3607610-supplementary.pdf
